# Supplementary material for: Sonographic Evaluations of the Pubic Symphysis at Different Stages of Pregnancy
Source: J Clin Med. 2025 Jun 1;14(11):3898. doi: 10.3390/jcm14113898 (PMC12156151; doi:10.3390/jcm14113898)
Supplement: Supplementary file 1 [file jcm-14-03898-s001.zip]

Archive with 3 entries (2 files):
- jcm-3608852-supplementary/
- jcm-3608852-supplementary/PSw 13 seconds.mp4
- jcm-3608852-supplementary/PT-PT 5 seconds.mp4
